# Supplementary material for: Insight into the Role of the Aryl Hydrocarbon Receptor in Bovine Coronavirus Infection by an Integrated Approach Combining In Vitro and In Silico Methods
Source: Microorganisms. 2025 Mar 4;13(3):579. doi: 10.3390/microorganisms13030579 (PMC11944835; doi:10.3390/microorganisms13030579)
Supplement: Supplementary file 1 [file microorganisms-13-00579-s001.zip]

Archive with 1 entries (1 files):
- microorganisms-3442983-supplementary-final-author checked (1).pdf
